# Supplementary material for: Plant structural complexity and mechanical defenses mediate predator–prey interactions in an odonate–bird system
Source: Ecol Evol. 2017 Feb 10;7(5):1650–9. doi: 10.1002/ece3.2705 (PMC5330893; doi:10.1002/ece3.2705)
Supplement: Supplementary file 1 [file ECE3-7-1650-s001.csv]

Species	defended	height	width	percent_internal_cover	exuviae_removed
Aster spp.	N	16	5	30	0
Aster spp.	N	8	5	40	0
Aster spp.	N	15	10	45	1
Aster spp.	N	17	10	20	1
Aster spp.	N	18	3	20	0
Aster spp.	N	28	24	50	13
Aster spp.	N	16	21	50	11
Aster spp.	N	10	18	50	4
Centaurea solstitialis	Y	26	16	5	5
Centaurea solstitialis	Y	24	33	5	22
Centaurea solstitialis	Y	23	19	10	26
Centaurea solstitialis	Y	22	24	5	16
Centaurea solstitialis	Y	22	15	5	4
Centaurea solstitialis	Y	25	18	5	9
Centaurea solstitialis	Y	25	29	5	20
Centaurea solstitialis	Y	20	24	5	18
Centaurea solstitialis	Y	15	41	5	35
Centaurea solstitialis	Y	30	40	5	33
Centaurea solstitialis	Y	22	31	5	36
Centaurea solstitialis	Y	16	16	5	10
Centaurea solstitialis	Y	15	14	10	15
Centaurea solstitialis	Y	19	27	5	37
Centaurea solstitialis	Y	36	19	5	34
Atriplex rosea	N	24	35	50	38
Atriplex rosea	N	13	9	40	7
Atriplex rosea	N	15	12	45	11
Atriplex rosea	N	27	21	40	17
Atriplex rosea	N	18	10	40	14
Atriplex rosea	N	14	13	40	8
Atriplex rosea	N	14	5	45	8
Atriplex rosea	N	26	17	45	12
Atriplex rosea	N	21	19	45	9
Atriplex rosea	N	17	17	40	0
Atriplex rosea	N	19	21	35	6
Atriplex rosea	N	19	18	30	11
Atriplex rosea	N	17	10	20	3
Atriplex rosea	N	17	8	40	2
Atriplex rosea	N	10	8	45	0
Atriplex rosea	N	7	4	60	0
Cirsium spp	Y	2	8	50	19
Cirsium spp	Y	3	7	70	9
Cirsium spp	Y	2	7	75	5
Cirsium spp	Y	5	6	90	11
Cirsium spp	Y	2	11	90	25
Cirsium spp	Y	22	26	70	108
Cirsium spp	Y	10	7	80	61
Cirsium spp	Y	6	7	90	4
Cirsium spp	Y	18	6	20	3
Gnaphalium spp	N	5	3	15	5
Gnaphalium spp	N	5	14	15	16
Chenopodium spp	N	11	12	50	10
Chenopodium spp	N	17	28	30	4
Chenopodium spp	N	8	12	50	2
Sonchus spp	Y non-ridgid	12	13	65	14
Sonchus spp	Y non-ridgid	12	2	80	5
Sonchus spp	Y non-ridgid	11	6	90	26
Trichostema laxum	N	8	7	75	19
Trichostema laxum	N	4	11	70	4
Trichostema laxum	N	2	27	5	2
Trichostema laxum	N	3	10	20	1
Trichostema laxum	N	3	9	25	3
Trichostema laxum	N	28	16	60	55
Trichostema laxum	N	2	14	10	2
Trichostema laxum	N	1	12	5	0
Trichostema laxum	N	3	10	5	0
